# Supplementary material for: Defining novel parameters for the optimal priming and expansion of minor histocompatibility antigen-specific T cells in culture
Source: J Transl Med. 2015 Apr 19;13:123. doi: 10.1186/s12967-015-0495-z (PMC4413989; doi:10.1186/s12967-015-0495-z)
Supplement: Additional file 2: Table S1. — Number of total and HA-1-specific cells generated over time from a total of 15x106 responder PBMCs. [file 12967_2015_495_MOESM2_ESM.xlsx]

## Sheet: Feuil1
Supplementary Table 1: Number of total and HA-1-specific cells generated in the two-step protocol over time.
	Coculture D21		Coculture D28		REP D12		REP D21
	Total (106 cells)	HA-1+ (106 cells)	Total (106 cells)	HA-1+ (106 cells)	Total (106 cells)	HA-1+ (106 cells)	Total (106 cells)	HA-1+ (106 cells)
Donor 1	60.15	1.99096	421.05	0.210525	19.8	0.67122	100.5	0.79395
Donor 2	255.6	11.093	1635.9	0.65436	35	4.2105	63.94	2.14838
Donor 3	351	0.8073	2106	0.6318	7.25	0.087725	267.1	0.16026
Donor 4	98.88	0.514176	371.52	4.94122	9.5	1.59695	81.6	1.90128
Mean ± SEM	191,41 ± 67,93	3,60 ± 2,52	1133,62 ± 436,50	1,61 ± 1,12	17,89 ± 6,32	1,64 ± 0,91	129,29 ± 46,87	1,25 ± 0,47
